# Supplementary material for: HIV-V3Augur: A Novel Machine Learning Model for Predicting HIV-1 Tropism in Sub-Subtype A6 and CRF63_02A6, Predominant Variants in Russia and Countries of the Former Soviet Union
Source: Viruses. 2026 Jun 25;18(7):703. doi: 10.3390/v18070703 (PMC13431538; doi:10.3390/v18070703)
Supplement: Supplementary file 1 [file viruses-18-00703-s001.zip]

Archive with 1 entries (1 files):
- viruses-4350558-supplementary.xlsx
