# Supplementary material for: HIV-V3Augur: A Novel Machine Learning Model for Predicting HIV-1 Tropism in Sub-Subtype A6 and CRF63_02A6, Predominant Variants in Russia and Countries of the Former Soviet Union
Source: Viruses. 2026 Jun 25;18(7):703. doi: 10.3390/v18070703 (PMC13431538; doi:10.3390/v18070703)
Supplement: Supplementary file 1 [file viruses-18-00703-s001.zip › viruses-4350558-supplementary.xlsx]

## Sheet: Table S1
Analysis / classifier	Pipeline step / component	Parameter	Value
All classifiers	Input data	Input sequence format	Nucleotide FASTA
All classifiers	Class labels	R5 label	0
All classifiers	Class labels	X4 label	1
All classifiers	Sequence filter	Allowed nucleotides	A, T, C, G only
All classifiers	Duplicate handling	Duplicate definition	Exact duplicate nucleotide sequences (100% homology)
All classifiers	Randomness control	random_state / seed	42
All classifiers	Hyperparameter optimization	Optimization strategy	Manual empirical tuning; automated grid/random search was tested but not used in the final pipeline
Stacking classifiers for A, B, C, CRF01_AE, and CRF02_AG	Additional sequence filters	Nucleotide sequence length	>= 30 nt
Stacking classifiers for A, B, C, CRF01_AE, and CRF02_AG	Additional sequence filters	Length divisibility by 3	Required
Stacking classifiers for A, B, C, CRF01_AE, and CRF02_AG	Translation	Stop codon handling	Translation stops at first stop codon
Stacking classifiers for A, B, C, CRF01_AE, and CRF02_AG	Additional sequence filters	Amino acid sequence length	>= 30 aa
Stacking classifiers for A, B, C, CRF01_AE, and CRF02_AG	Outer validation	Cross-validation scheme	StratifiedKFold(n_splits=10, shuffle=True, random_state=42)
Stacking classifiers for A, B, C, CRF01_AE, and CRF02_AG	Training-fold balancing	resample parameters	replace=False; n_samples=len(minority class); random_state=42
Stacking classifiers for A, B, C, CRF01_AE, and CRF02_AG	Base learner 1	Algorithm	BalancedRandomForestClassifier
Stacking classifiers for A, B, C, CRF01_AE, and CRF02_AG	BalancedRandomForestClassifier	n_estimators	1000
Stacking classifiers for A, B, C, CRF01_AE, and CRF02_AG	BalancedRandomForestClassifier	max_depth	10
Stacking classifiers for A, B, C, CRF01_AE, and CRF02_AG	BalancedRandomForestClassifier	min_samples_split	5
Stacking classifiers for A, B, C, CRF01_AE, and CRF02_AG	BalancedRandomForestClassifier	min_samples_leaf	2
Stacking classifiers for A, B, C, CRF01_AE, and CRF02_AG	BalancedRandomForestClassifier	max_features	sqrt
Stacking classifiers for A, B, C, CRF01_AE, and CRF02_AG	BalancedRandomForestClassifier	n_jobs	-1
Stacking classifiers for A, B, C, CRF01_AE, and CRF02_AG	Base learner 2	Algorithm	SVM with RBF kernel
Stacking classifiers for A, B, C, CRF01_AE, and CRF02_AG	SVM	kernel	rbf
Stacking classifiers for A, B, C, CRF01_AE, and CRF02_AG	SVM	probability	True
Stacking classifiers for A, B, C, CRF01_AE, and CRF02_AG	SVM	class_weight	balanced
Stacking classifiers for A, B, C, CRF01_AE, and CRF02_AG	SVM	C	1.0 (scikit-learn default)
Stacking classifiers for A, B, C, CRF01_AE, and CRF02_AG	SVM	gamma	scale (scikit-learn default)
Stacking classifiers for A, B, C, CRF01_AE, and CRF02_AG	Meta-classifier	Algorithm	LogisticRegression
Stacking classifiers for A, B, C, CRF01_AE, and CRF02_AG	LogisticRegression	penalty	l2 (scikit-learn default)
Stacking classifiers for A, B, C, CRF01_AE, and CRF02_AG	LogisticRegression	C	1.0 (scikit-learn default)
Stacking classifiers for A, B, C, CRF01_AE, and CRF02_AG	LogisticRegression	solver	lbfgs (scikit-learn default)
Stacking classifiers for A, B, C, CRF01_AE, and CRF02_AG	StackingClassifier	estimators	BalancedRandomForestClassifier + SVM
Stacking classifiers for A, B, C, CRF01_AE, and CRF02_AG	StackingClassifier	final_estimator	LogisticRegression(random_state=42)
Stacking classifiers for A, B, C, CRF01_AE, and CRF02_AG	StackingClassifier	cv	5
Stacking classifiers for A, B, C, CRF01_AE, and CRF02_AG	StackingClassifier	stack_method	predict_proba
Stacking classifiers for A, B, C, CRF01_AE, and CRF02_AG	StackingClassifier	n_jobs	-1
Stacking classifiers for A, B, C, CRF01_AE, and CRF02_AG	Performance metrics	Metrics	Sensitivity, specificity, accuracy, MCC, AUC
Stacking classifiers for A, B, C, CRF01_AE, and CRF02_AG	Metric summary	Summary statistic	Median and bootstrap 95% CI
CRF63_02A6 classifier	Training background	Training dataset	CRF02_AG sequences
CRF63_02A6 classifier	Sequence filters	Amino acid sequence length	>= 30 aa
CRF63_02A6 classifier	Translation	Stop codon handling	No early stop break implemented
CRF63_02A6 classifier	Outer validation	Cross-validation scheme	StratifiedKFold(n_splits=10, shuffle=True, random_state=42)
CRF63_02A6 classifier	Training-fold balancing	SMOTE	SMOTE(random_state=42)
CRF63_02A6 classifier	SMOTE	k_neighbors	5 (imblearn default)
CRF63_02A6 classifier	SMOTE	sampling_strategy	auto (imblearn default)
CRF63_02A6 classifier	Classifier	Algorithm	RandomForestClassifier
CRF63_02A6 classifier	RandomForestClassifier	n_estimators	1000
CRF63_02A6 classifier	RandomForestClassifier	max_depth	10
CRF63_02A6 classifier	RandomForestClassifier	min_samples_split	5
CRF63_02A6 classifier	RandomForestClassifier	min_samples_leaf	2
CRF63_02A6 classifier	RandomForestClassifier	max_features	sqrt
CRF63_02A6 classifier	RandomForestClassifier	class_weight	balanced
CRF63_02A6 classifier	RandomForestClassifier	random_state	42
CRF63_02A6 classifier	RandomForestClassifier	n_jobs	-1
CRF63_02A6 classifier	Performance metrics	Metrics	Sensitivity, specificity, accuracy, MCC, AUC
CRF63_02A6 classifier	Final model	Final training procedure	SMOTE on training data, then RandomForestClassifier with same fixed parameters

## Sheet: Notes
Supplementary notes for model reproducibility
Topic	Details
Hyperparameter optimization	The uploaded training scripts do not implement grid search, randomized search, or nested hyperparameter optimization. The models were trained using predefined fixed hyperparameters.
Scaling	No StandardScaler or other feature scaling step is implemented in the uploaded scripts. This should be stated because the SVM component uses unscaled RSCU + PseAAC features.
SMOTE and leakage control	In the CRF63_02A6 surrogate script, SMOTE is applied only after the outer train/test split and only to the training fold, which helps avoid direct leakage of synthetic samples into the test fold.
Undersampling and leakage control	In the stacking script, majority-class undersampling is performed only on the training portion of each outer fold and again on all data before fitting the final saved model.
Internal validation	Both scripts use internal 10-fold stratified cross-validation with shuffle=True and random_state=42. This is internal validation rather than independent external validation.
CRF63_02A6 interpretation	The SMOTE script trains a RandomForest model on CRF02_AG sequences and is best described as a surrogate model for CRF63_02A6 based on the parental env/V3 background.
Recommended manuscript wording	The model used predefined fixed hyperparameters selected before evaluation. No extensive hyperparameter optimization was performed because broad tuning could increase overfitting risk on limited phenotype-labeled datasets. All balancing procedures were performed within the training folds only.

## Sheet: Source mapping
Script	Main purpose	Main model	Model output file(s)	Metric output file(s)
Stacking_model_training.py	Subtype-specific stacking classifiers for A, B, C, CRF01_AE, and CRF02_AG	StackingClassifier(BalancedRandomForestClassifier + SVC; LogisticRegression meta-classifier)	model_stacking_RSCU_PseAAC.pkl	predictions_stacking.csv; fold_metrics_stacking.csv; summary_metrics_stacking.csv
model training2_SMOTE_DuplicateDeleted.py	CRF63_02A6 surrogate classifier trained on CRF02_AG sequences with SMOTE	RandomForestClassifier trained after SMOTE balancing	model_RSCU_PseAAC_SMOTE.pkl	rscu_features.csv; pseaac_features.csv; cv_metrics_summary_SMOTE.csv; cv_metrics_by_fold.csv; cv_predictions.csv
